# Supplementary material for: Spring Forward: Reproductive Phenology of the Holoparasite Lathraea squamaria (Orobanchaceae)
Source: Plant Environ Interact. 2025 Dec 23;6(6):e70101. doi: 10.1002/pei3.70101 (PMC12724003; doi:10.1002/pei3.70101)
Supplement: Supplementary file 1 — Data S1: Year‐to‐year variation in the onset of major reproductive phenophases (inflorescence emergence, flowering, and seed release) of Lathraea squamaria monitored from 2007 to 2021. DOY, day of year. [file PEI3-6-e70101-s001.xlsx]

## Sheet: Sheet1
Year	Inflorescence emergence	Inflorescence emergence (DOY)	Flower anthesis	Flower anthesis (DOY)	Seed release	Seed release (DOY)
2007	2025-03-15	73	2025-04-02	92	2025-05-01	121
2008	2025-03-18	78	2025-04-03	94	2025-05-02	123
2009	2025-03-17	76	2025-04-04	94	2025-05-03	123
2010	2025-03-14	73	2025-04-06	96	2025-05-02	122
2011	2025-03-16	75	2025-04-06	96	2025-05-03	123
2012	2025-03-14	74	2025-04-05	96	2025-05-04	125
2013	2025-03-22	81	2025-04-13	103	2025-05-08	128
2014	2025-03-15	74	2025-04-05	95	2025-05-01	121
2015	2025-03-12	71	2025-04-03	93	2025-04-29	119
2016	2025-03-10	70	2025-03-30	90	2025-04-25	116
2017	2025-03-08	67	2025-03-29	88	2025-04-23	113
2018	2025-03-09	68	2025-03-30	89	2025-04-26	116
2020	2025-03-07	67	2025-03-27	87	2025-04-21	112
2021	2025-03-13	72	2025-03-28	87	2025-04-22	112
